# Supplementary material for: Cell Surface Fibroblast Activation Protein-2 (Fap2) of Fusobacterium nucleatum as a Vaccine Candidate for Therapeutic Intervention of Human Colorectal Cancer: An Immunoinformatics Approach
Source: Vaccines (Basel). 2023 Feb 23;11(3):525. doi: 10.3390/vaccines11030525 (PMC10056511; doi:10.3390/vaccines11030525)
Supplement: Supplementary file 1 [file vaccines-11-00525-s001.zip]

Archive with 1 entries (1 files):
- vaccines-2193110-supplementary.pdf
